# Supplementary material for: Patterns and Rates of Plastid rps12 Gene Evolution Inferred in a Phylogenetic Context using Plastomic Data of Ferns
Source: Sci Rep. 2020 Jun 10;10:9394. doi: 10.1038/s41598-020-66219-y (PMC7287138; doi:10.1038/s41598-020-66219-y)
Supplement: Supplementary file 2 — Supplementary Tables. [file 41598_2020_66219_MOESM2_ESM.xlsx]

## Sheet: Table S1
Patterns and Rates of plastid rps12 Gene Evolution Inferred in a Phylogenetic Context using Plastomic Data of Ferns
Shanshan Liu 1, Zhen Wang 1, Hui Wang 2, Yingjuan Su 1,3,* and Ting Wang 4,*
Table S1. Absolute substitution rates for rps12. Rs = absolute rate of synonymous substitution per branch in SSB (substitutions/site/billion years), RN=absolute rate of nonsynonymous substitution per branch in SSB. Node information please see figure S2.
Branch	Category	Time (Myr)	dN (sub./site × 100)	RN (SSB)	dS (sub./site × 100)	Rs (SSB)
97 to 98	Type I	12 ± 4	0.77 ± 0.00	0.02 ± 0.00	17.82 ± 2.48	0.42 ± 0.01
98 to 99	Type I	43 ± 4	2.36 ± 0.10	0.06 ± 0.00	33.34 ± 2.37	0.80 ± 0.00
99 to 100	Type I	42 ± 2	0.00 ± 0.17	0.00 ± 0.00	1.93 ± 2.38	0.10 ± 0.24
100 to 101	Type I	19 ± 3	1.14 ± 0.00	0.03 ± 0.00	3.55 ± 2.46	0.08 ± 0.02
101 to 102	Type I	43 ± 1	0.40 ± 0.45	0.09 ± 0.14	0.00 ± 1.40	0.00 ± 0.00
102 to 103	Type I	5 ± 5	0.00 ± 1.00	0.00 ± 0.00	8.82 ± 0.00	0.24 ± 0.34
103 to 104	Type I	37 ± 4	0.00 ± 0.00	0.00 ± 0.00	10.18 ± 2.52	0.32 ± 0.00
104 to 105	Type I	32 ± 3	0.00 ± 0.00	0.00 ± 0.00	1.94 ± 2.54	0.54 ± 1.59
105 to 106	Type I	4 ± 2	0.79 ± 0.00	0.04 ± 0.00	10.80 ± 2.46	0.55 ± 0.07
106 to 107	Type I	20 ± 3	0.00 ± 0.16	0.00 ± 0.00	0.89 ± 2.17	0.19 ± 6.67
107 to 108	Type I	5 ± 1	0.00 ± 0.00	0.00 ± 0.00	0.00 ± 2.46	0.00 ± 0.00
108 to 109	Type I	2 ± 1	0.00 ± 0.98	0.00 ± 0.00	0.00 ± 0.04	0.00 ± 0.00
109 to 110	Type I	9 ± 1	0.00 ± 0.99	0.00 ± 0.00	0.90 ± 0.02	0.21 ± 0.00
110 to 111	Type I	4 ± 2	0.00 ± 0.00	0.00 ± 0.00	0.00 ± 2.46	0.00 ± 0.00
111 to 112	Type I	3 ± 2	0.00 ± 0.99	0.00 ± 0.00	1.01 ± 0.02	0.22 ± 0.03
112 to 113	Type I	5 ± 5	0.00 ± 0.00	0.00 ± 0.00	3.58 ± 2.46	0.24 ± 0.69
113 to 114	Type I	15 ± 4	0.00 ± 0.00	0.00 ± 0.00	0.00 ± 2.48	0.00 ± 0.00
114 to 115	Type I	7 ± 2	0.00 ± 0.99	0.00 ± 0.00	0.00 ± 0.02	0.00 ± 0.00
115 to Oceaniopteris	Type I	11 ± 1	0.00 ± 0.00	0.00 ± 0.00	0.89 ± 2.45	0.03 ± 1.97
115 to Austroblechnum	Type I	26 ± 2	0.00 ± 0.00	0.00 ± 0.00	4.57 ± 2.46	0.18 ± 0.02
114 to Brainea	Type I	26 ± 2	0.80 ± 0.00	0.02 ± 0.00	2.72 ± 2.49	0.07 ± 0.05
113 to Woodwardia	Type I	37 ± 1	0.40 ± 0.42	0.01 ± 0.01	1.80 ± 1.45	0.04 ± 0.02
112 to 116	Type I	44 ± 1	0.40 ± 0.35	0.02 ± 0.01	2.84 ± 1.61	0.11 ± 0.01
116 to Matteuccia	Type I	25 ± 2	0.80 ± 0.26	0.02 ± 0.00	2.64 ± 1.85	0.08 ± 0.02
116 to Onoclea	Type I	34 ± 3	0.80 ± 0.43	0.02 ± 0.00	1.92 ± 1.43	0.06 ± 0.02
111 to 117	Type I	34 ± 3	0.00 ± 0.51	0.00 ± 0.00	0.00 ± 1.23	0.00 ± 0.00
117 to 118	Type I	4 ± 2	0.00 ± 0.99	0.00 ± 0.00	0.00 ± 0.02	0.00 ± 0.00
118 to Athyrium	Type I	12 ± 2	0.39 ± 0.99	0.01 ± 0.35	1.79 ± 0.02	0.04 ± 0.00
118 to Diplazium	Type I	46 ± 4	0.39 ± 0.35	0.01 ± 0.01	2.71 ± 1.61	0.06 ± 0.01
117 to Deparia	Type I	46 ± 4	0.40 ± 0.27	0.01 ± 0.00	4.54 ± 1.83	0.08 ± 0.00
110 to Woodsia	Type I	59 ± 2	0.79 ± 0.18	0.01 ± 0.00	2.71 ± 2.06	0.04 ± 0.01
109 to 119	Type I	66 ± 1	0.00 ± 0.42	0.00 ± 0.00	3.59 ± 1.45	0.24 ± 0.01
119 to 120	Type I	15 ± 1	0.39 ± 0.00	0.01 ± 0.00	2.02 ± 2.48	0.08 ± 0.17
120 to 121	Type I	26 ± 1	0.00 ± 0.33	0.00 ± 0.00	0.82 ± 1.67	0.10 ± 1.69
121 to 122	Type I	8 ± 4	0.00 ± 0.00	0.00 ± 0.00	0.81 ± 2.45	0.10 ± 8.86
122 to 123	Type I	8 ± 3	0.00 ± 0.00	0.00 ± 0.00	0.00 ± 2.45	0.00 ± 0.00
123 to 124	Type I	1 ± 5	0.00 ± 0.99	0.00 ± 0.00	0.00 ± 0.02	0.00 ± 0.00
124 to Christella	Type I	1 ± 6	0.00 ± 0.99	0.00 ± 0.00	4.55 ± 0.02	0.44 ± 0.49
124 to Mesopteris	Type I	10 ± 1	0.00 ± 0.00	0.00 ± 0.00	0.88 ± 2.49	0.08 ± 5.44
123 to Pronephrium	Type I	10 ± 1	0.00 ± 0.00	0.00 ± 0.00	0.00 ± 2.46	0.00 ± 0.00
122 to Glaphyropteridopsis	Type I	11 ± 5	0.00 ± 0.99	0.00 ± 0.00	0.00 ± 0.02	0.00 ± 0.00
121 to Ampelopteris	Type I	13 ± 2	0.40 ± 0.99	0.02 ± 0.73	2.79 ± 0.02	0.13 ± 0.00
120 to Stegnogramma	Type I	21 ± 4	1.19 ± 0.26	0.04 ± 0.00	4.78 ± 1.84	0.16 ± 0.01
119 to 125	Type I	29 ± 1	0.00 ± 0.39	0.00 ± 0.00	0.00 ± 1.56	0.00 ± 0.00
125 to 126	Type I	17 ± 2	0.00 ± 0.00	0.00 ± 0.00	1.96 ± 2.45	0.15 ± 0.37
126 to Phegopteris	Type I	13 ± 1	0.00 ± 0.00	0.00 ± 0.00	0.92 ± 2.46	0.04 ± 1.83
126 to Pseudophegopteris	Type I	26 ± 2	0.00 ± 0.00	0.00 ± 0.00	3.62 ± 2.46	0.14 ± 0.03
125 to Macrothelypteris	Type I	26 ± 2	0.00 ± 0.00	0.00 ± 0.00	4.39 ± 2.48	0.11 ± 0.01
108 to 127	Type I	39 ± 3	0.00 ± 0.00	0.00 ± 0.00	0.00 ± 2.49	0.00 ± 0.00
127 to 128	Type I	2 ± 4	0.00 ± 0.98	0.00 ± 0.00	0.00 ± 0.06	0.00 ± 0.00
128 to 129	Type I	3 ± 2	0.79 ± 0.99	0.02 ± 0.09	7.88 ± 0.03	0.22 ± 0.04
129 to Asplenium	Type I	36 ± 2	0.39 ± 0.20	0.01 ± 0.00	4.82 ± 2.04	0.12 ± 0.00
129 to Hymenasplenium	Type I	40 ± 3	0.00 ± 0.17	0.00 ± 0.00	2.78 ± 2.09	0.07 ± 0.02
128 to 130	Type I	40 ± 3	0.39 ± 0.00	0.01 ± 0.00	1.79 ± 2.47	0.03 ± 0.12
130 to Diplaziopsis	Type I	56 ± 1	0.39 ± 0.35	0.02 ± 0.01	1.80 ± 1.61	0.10 ± 0.06
130 to Homalosorus	Type I	18 ± 3	0.00 ± 0.35	0.00 ± 0.00	0.00 ± 1.61	0.00 ± 0.00
127 to Rhachidosorus	Type I	18 ± 3	0.39 ± 0.99	0.01 ± 0.21	2.70 ± 0.02	0.03 ± 0.00
107 to Cystopteris	Type I	78 ± 1	0.00 ± 0.27	0.00 ± 0.00	6.47 ± 1.83	0.08 ± 0.00
106 to 131	Type I	82 ± 5	0.00 ± 0.00	0.00 ± 0.00	0.00 ± 2.50	0.00 ± 0.00
131 to 132	Type I	8 ± 1	0.00 ± 0.00	0.00 ± 0.00	0.98 ± 2.45	0.21 ± 8.18
132 to 133	Type I	5 ± 3	0.00 ± 0.00	0.00 ± 0.00	2.71 ± 2.46	0.28 ± 0.42
133 to 134	Type I	10 ± 3	0.00 ± 0.00	0.00 ± 0.00	4.76 ± 2.47	0.31 ± 0.04
134 to 135	Type I	15 ± 3	0.78 ± 0.00	0.04 ± 0.00	3.34 ± 2.49	0.19 ± 0.07
135 to 136	Type I	18 ± 1	0.00 ± 0.37	0.00 ± 0.00	0.00 ± 1.59	0.00 ± 0.00
136 to 137	Type I	2 ± 2	0.39 ± 0.99	0.06 ± 3.00	0.91 ± 0.01	0.13 ± 0.09
137 to 138	Type I	7 ± 4	0.00 ± 0.51	0.00 ± 0.00	0.00 ± 1.21	0.00 ± 0.00
138 to 139	Type I	2 ± 1	0.00 ± 0.98	0.00 ± 0.00	0.00 ± 0.05	0.00 ± 0.00
139 to 140	Type I	8 ± 1	0.00 ± 0.99	0.00 ± 0.00	0.00 ± 0.03	0.00 ± 0.00
140 to 141	Type I	2 ± 5	0.00 ± 0.99	0.00 ± 0.00	0.00 ± 0.03	0.00 ± 0.00
141 to Lepidomicrosorum	Type I	2 ± 3	0.77 ± 0.98	0.09 ± 2.31	0.91 ± 0.06	0.10 ± 1.29
141 to Polypodiodes	Type I	9 ± 4	0.00 ± 0.68	0.00 ± 0.00	0.91 ± 0.80	0.10 ± 0.10
140 to Lemmaphyllum	Type I	9 ± 4	0.00 ± 0.00	0.00 ± 0.00	1.83 ± 2.46	0.18 ± 0.71
139 to Lepisorus	Type I	10 ± 3	0.00 ± 0.00	0.00 ± 0.00	0.92 ± 2.46	0.08 ± 3.99
138 to 142	Type I	12 ± 5	0.00 ± 0.00	0.00 ± 0.00	0.82 ± 2.46	0.24 ± 20.21
142 to Phymatosorus	Type I	3 ± 1	0.78 ± 0.00	0.05 ± 0.00	2.89 ± 2.45	0.17 ± 0.11
142 to Leptochilus	Type I	17 ± 1	0.39 ± 0.40	0.02 ± 0.03	5.79 ± 1.50	0.34 ± 0.00
137 to Neolepisorus	Type I	17 ± 1	0.00 ± 0.14	0.00 ± 0.00	1.85 ± 2.15	0.06 ± 0.12
136 to 143	Type I	29 ± 3	0.39 ± 0.00	0.04 ± 0.00	0.91 ± 2.46	0.10 ± 5.43
143 to Pyrrosia	Type I	9 ± 2	1.17 ± 0.52	0.05 ± 0.00	0.00 ± 1.20	0.00 ± 0.00
143 to Platycerium	Type I	22 ± 4	0.38 ± 1.01	0.02 ± 0.87	2.77 ± 0.00	0.13 ± 0.00
135 to Selliguea	Type I	22 ± 4	0.00 ± 0.25	0.00 ± 0.00	0.91 ± 1.86	0.03 ± 0.52
134 to Tectaria	Type I	31 ± 3	0.39 ± 0.00	0.01 ± 0.00	3.27 ± 2.46	0.07 ± 0.02
133 to Nephrolepis	Type I	49 ± 2	0.39 ± 0.23	0.01 ± 0.00	0.00 ± 1.93	0.00 ± 0.00
132 to 144	Type I	64 ± 2	0.39 ± 1.00	0.04 ± 1.85	2.14 ± 0.00	0.23 ± 0.00
144 to 145	Type I	9 ± 3	0.00 ± 0.31	0.00 ± 0.00	1.79 ± 1.71	0.17 ± 0.17
145 to Dryopteris	Type I	11 ± 4	0.40 ± 0.00	0.01 ± 0.00	4.96 ± 2.46	0.09 ± 0.01
145 to Cyrtomium	Type I	54 ± 6	0.40 ± 0.17	0.01 ± 0.00	2.54 ± 2.09	0.05 ± 0.02
144 to Bolbitis	Type I	54 ± 6	0.00 ± 0.28	0.00 ± 0.00	7.44 ± 1.79	0.11 ± 0.00
131 to Hypodematium	Type I	65 ± 2	0.39 ± 0.00	0.00 ± 0.00	0.00 ± 2.51	0.00 ± 0.00
105 to 146	Type I	79 ± 5	0.00 ± 1.00	0.00 ± 0.00	1.00 ± 0.00	0.01 ± 0.00
146 to Histiopteris	Type I	69 ± 2	0.00 ± 0.00	0.00 ± 0.00	6.60 ± 2.46	0.17 ± 0.00
146 to Pteridium	Type I	39 ± 2	0.00 ± 0.00	0.00 ± 0.00	0.00 ± 2.50	0.00 ± 0.00
104 to 147	Type I	39 ± 2	1.20 ± 0.00	0.04 ± 0.00	3.95 ± 2.45	0.13 ± 0.02
147 to 148	Type I	31 ± 1	0.00 ± 0.44	0.00 ± 0.00	1.93 ± 1.44	1.37 ± 0.43
148 to 149	Type I	1 ± 1	0.40 ± 0.00	0.05 ± 0.01	4.66 ± 2.46	0.58 ± 0.36
149 to 150	Type I	8 ± 3	0.40 ± 0.18	0.03 ± 0.00	0.00 ± 2.06	0.00 ± 0.00
150 to 151	Type I	15 ± 2	0.00 ± 1.00	0.00 ± 0.00	2.70 ± 0.00	0.11 ± 0.00
151 to 152	Type I	25 ± 1	0.00 ± 0.00	0.00 ± 0.00	0.00 ± 2.47	0.00 ± 0.00
152 to 153	Type I	6 ± 2	0.00 ± 0.99	0.00 ± 0.00	0.00 ± 0.03	0.00 ± 0.00
153 to 154	Type I	3 ± 3	0.00 ± 0.99	0.00 ± 0.00	0.00 ± 0.02	0.00 ± 0.00
154 to Cheilanthes	Type I	4 ± 1	0.40 ± 0.99	0.02 ± 0.88	0.90 ± 0.02	0.05 ± 0.00
154 to Pellaea	Type I	18 ± 4	0.40 ± 0.52	0.02 ± 0.07	0.90 ± 1.18	0.05 ± 0.16
153 to Hemionitis	Type I	18 ± 4	0.40 ± 0.52	0.02 ± 0.06	0.90 ± 1.18	0.04 ± 0.13
152 to 155	Type I	22 ± 3	0.00 ± 0.52	0.00 ± 0.00	0.90 ± 1.18	0.07 ± 0.22
155 to Notholaena	Type I	12 ± 4	0.40 ± 0.00	0.02 ± 0.00	1.84 ± 2.46	0.11 ± 0.38
155 to Pentagramma	Type I	17 ± 3	0.00 ± 0.35	0.00 ± 0.00	0.91 ± 1.62	0.05 ± 0.53
151 to Bommeria	Type I	17 ± 3	0.40 ± 0.00	0.01 ± 0.00	0.90 ± 2.46	0.03 ± 1.69
150 to Calciphilopteris	Type I	30 ± 5	0.85 ± 0.53	0.02 ± 0.00	6.52 ± 1.18	0.12 ± 0.00
149 to 156	Type I	52 ± 1	0.00 ± 0.25	0.00 ± 0.00	2.36 ± 1.91	0.35 ± 0.15
156 to 157	Type I	7 ± 1	1.64 ± 0.00	0.08 ± 0.00	4.99 ± 2.47	0.24 ± 0.02
157 to 158	Type I	21 ± 1	0.38 ± 0.46	0.05 ± 0.11	1.18 ± 1.40	0.16 ± 0.33
158 to 159	Type I	7 ± 2	0.00 ± 0.44	0.00 ± 0.00	1.29 ± 1.39	0.31 ± 0.47
159 to 160	Type I	4 ± 2	0.40 ± 0.00	0.03 ± 0.00	2.88 ± 2.46	0.24 ± 0.22
160 to Vittaria	Type I	12 ± 2	0.39 ± 0.26	0.02 ± 0.00	5.74 ± 1.85	0.32 ± 0.01
160 to Scoliosorus	Type I	18 ± 1	0.40 ± 0.15	0.02 ± 0.00	0.90 ± 2.15	0.05 ± 1.63
159 to Antrophyum	Type I	18 ± 1	1.61 ± 0.53	0.05 ± 0.00	4.77 ± 1.18	0.16 ± 0.00
158 to Haplopteris	Type I	30 ± 3	0.80 ± 0.47	0.02 ± 0.00	7.30 ± 1.38	0.21 ± 0.00
157 to Vaginularia	Type I	34 ± 2	1.68 ± 0.22	0.04 ± 0.00	17.05 ± 1.99	0.41 ± 0.00
156 to Adiantum	Type I	41 ± 2	1.21 ± 0.21	0.02 ± 0.00	14.21 ± 2.12	0.23 ± 0.00
148 to Llavea	Type I	62 ± 1	0.00 ± 0.18	0.00 ± 0.00	11.11 ± 2.15	0.14 ± 0.00
147 to 161	Type I	77 ± 4	0.00 ± 0.00	0.00 ± 0.00	0.00 ± 2.54	0.00 ± 0.00
161 to 162	Type I	5 ± 4	0.40 ± 0.00	0.01 ± 0.01	2.35 ± 2.45	0.08 ± 0.23
162 to 163	Type I	31 ± 3	0.00 ± 0.30	0.00 ± 0.00	0.75 ± 1.75	0.44 ± 13.09
163 to 164	Type I	2 ± 5	0.79 ± 0.00	0.11 ± 8.23	1.77 ± 2.45	0.25 ± 27.65
164 to 165	Type I	7 ± 3	0.00 ± 0.53	0.00 ± 0.00	2.97 ± 1.18	0.26 ± 0.03
165 to Anogramma	Type I	11 ± 1	1.18 ± 0.00	0.05 ± 0.00	2.78 ± 2.47	0.12 ± 0.08
165 to Pityrogramma	Type I	22 ± 1	0.00 ± 0.52	0.00 ± 0.00	2.87 ± 1.23	0.13 ± 0.00
164 to Tryonia	Type I	22 ± 1	0.78 ± 0.00	0.02 ± 0.00	3.82 ± 2.47	0.11 ± 0.02
163 to Onychium	Type I	34 ± 3	0.80 ± 0.34	0.02 ± 0.00	0.00 ± 1.66	0.00 ± 0.00
162 to Pteris	Type I	41 ± 2	0.00 ± 1.01	0.00 ± 0.00	2.24 ± 0.00	0.05 ± 0.00
161 to Ceratopteris	Type I	43 ± 4	2.00 ± 0.00	0.03 ± 0.00	9.91 ± 2.47	0.13 ± 0.00
103 to Odontosoria	Type I	74 ± 1	2.72 ± 0.35	0.02 ± 0.00	23.42 ± 1.72	0.16 ± 0.00
102 to 166	Type I	142 ± 1	0.00 ± 0.24	0.00 ± 0.00	0.78 ± 2.11	0.01 ± 0.55
166 to 167	Type I	76 ± 2	0.00 ± 0.00	0.00 ± 0.00	0.00 ± 2.45	0.00 ± 0.00
167 to 168	Type I	29 ± 2	0.00 ± 0.93	0.00 ± 0.00	0.00 ± 0.18	0.00 ± 0.00
168 to 169	Type I	6 ± 3	0.00 ± 0.95	0.00 ± 0.00	0.46 ± 0.13	0.01 ± 0.00
169 to Alsophila	Type I	40 ± 1	0.39 ± 0.00	0.01 ± 0.00	0.45 ± 2.45	0.02 ± 14.41
169 to Sphaeropteris	Type I	28 ± 2	0.00 ± 0.68	0.00 ± 0.00	0.89 ± 0.79	0.03 ± 0.02
168 to Dicksonia	Type I	28 ± 2	1.26 ± 0.00	0.02 ± 0.00	2.61 ± 2.46	0.04 ± 0.03
167 to Cibotium	Type I	68 ± 1	0.00 ± 0.55	0.00 ± 0.00	3.76 ± 1.15	0.05 ± 0.00
166 to Plagiogyria	Type I	73 ± 3	0.78 ± 0.00	0.01 ± 0.00	3.70 ± 2.48	0.04 ± 0.01
101 to 170	Type I	103 ± 1	0.00 ± 0.35	0.00 ± 0.00	2.05 ± 1.65	0.06 ± 0.03
170 to 171	Type I	33 ± 1	0.44 ± 0.00	0.01 ± 0.00	0.00 ± 2.47	0.00 ± 0.00
171 to Pilularia	Type I	83 ± 1	0.00 ± 1.00	0.00 ± 0.00	1.29 ± 0.00	0.02 ± 0.00
171 to Marsilea	Type I	67 ± 2	0.77 ± 0.00	0.01 ± 0.00	7.38 ± 2.46	0.11 ± 0.00
170 to 172	Type I	67 ± 2	1.50 ± 0.21	0.02 ± 0.00	7.95 ± 2.01	0.10 ± 0.00
172 to Azolla	Type I	81 ± 2	0.00 ± 0.33	0.00 ± 0.00	2.17 ± 1.74	0.03 ± 0.01
172 to Salvinia	Type I	70 ± 1	0.79 ± 0.00	0.01 ± 0.00	4.40 ± 2.47	0.06 ± 0.01
100 to 173	Type I	70 ± 1	1.16 ± 0.31	0.02 ± 0.00	16.42 ± 1.74	0.34 ± 0.00
173 to 174	Type I	48 ± 3	1.56 ± 0.16	0.01 ± 0.00	10.79 ± 2.23	0.09 ± 0.00
174 to Actinostachys	Type I	114 ± 2	1.19 ± 0.28	0.02 ± 0.00	9.83 ± 1.90	0.15 ± 0.00
174 to Schizaea	Type I	64 ± 1	1.19 ± 0.24	0.02 ± 0.00	7.48 ± 1.97	0.12 ± 0.00
173 to Lygodium	Type I	64 ± 1	0.00 ± 0.29	0.00 ± 0.00	13.85 ± 1.83	0.08 ± 0.00
99 to 175	Type I	179 ± 3	0.00 ± 0.00	0.00 ± 0.00	0.00 ± 2.57	0.00 ± 0.00
175 to 176	Type I	13 ± 4	0.37 ± 0.00	0.00 ± 0.00	9.21 ± 2.45	0.09 ± 0.00
176 to 177	Type I	104 ± 3	0.00 ± 0.09	0.00 ± 0.00	2.65 ± 2.31	0.09 ± 0.05
177 to 178	Type I	30 ± 2	0.76 ± 0.00	0.09 ± 0.00	0.00 ± 2.47	0.00 ± 0.00
178 to Callistopteris	Type I	8 ± 2	0.42 ± 1.01	0.00 ± 0.16	7.13 ± 0.00	0.08 ± 0.00
178 to Trichomanes	Type I	91 ± 2	0.00 ± 0.13	0.00 ± 0.00	7.63 ± 2.20	0.08 ± 0.00
177 to Vandenboschia	Type I	91 ± 2	0.38 ± 0.00	0.00 ± 0.00	11.46 ± 2.51	0.12 ± 0.00
176 to Hymenophyllum	Type I	99 ± 3	0.80 ± 0.08	0.01 ± 0.00	5.47 ± 2.36	0.04 ± 0.00
175 to Diplopterygium	Type I	129 ± 1	2.34 ± 0.27	0.01 ± 0.00	19.86 ± 1.85	0.09 ± 0.00
98 to Osmundastrum	Type I	232 ± 5	1.15 ± 0.24	0.00 ± 0.00	18.19 ± 2.07	0.06 ± 0.00
97 to Angiopteris	Type I	287 ± 3	1.92 ± 0.14	0.01 ± 0.00	18.02 ± 2.28	0.05 ± 0.00
95 to 96	Type II	330 ± 2	0.00 ± 0.22	0.00 ± 0.00	2.57 ± 2.10	0.20 ± 0.09
96 to 97	Type II	13 ± 2	0.00 ± 0.00	0.00 ± 0.00	3.32 ± 2.45	0.29 ± 0.09
96 to 179	Type II	64 ± 1	0.00 ± 0.00	0.00 ± 0.00	9.88 ± 2.53	0.15 ± 0.00
179 to 180	Type II	112 ± 4	1.58 ± 0.29	0.01 ± 0.00	10.12 ± 1.86	0.09 ± 0.00
180 to 181	Type II	17 ± 5	0.00 ± 0.00	0.00 ± 0.00	6.91 ± 2.51	0.41 ± 0.02
181 to 182	Type II	32 ± 3	0.39 ± 1.00	0.01 ± 0.54	5.78 ± 0.00	0.18 ± 0.00
182 to Botrychium	Type II	116 ± 1	1.63 ± 0.27	0.01 ± 0.00	11.66 ± 1.93	0.10 ± 0.00
182 to Helminthostachys	Type II	116 ± 1	2.39 ± 0.26	0.02 ± 0.00	18.60 ± 2.02	0.16 ± 0.00
181 to Ophioglossum	Type II	148 ± 2	4.11 ± 0.23	0.03 ± 0.00	42.93 ± 2.36	0.29 ± 0.00
180 to Mankyua	Type II	165 ± 1	2.34 ± 0.17	0.01 ± 0.00	33.27 ± 2.38	0.20 ± 0.00
179 to 183	Type II	223 ± 3	1.58 ± 0.16	0.01 ± 0.00	21.92 ± 2.27	0.10 ± 0.00
183 to Tmesipteris	Type II	54 ± 2	0.40 ± 0.23	0.01 ± 0.00	3.45 ± 1.93	0.06 ± 0.01
183 to Psilotum	Type II	54 ± 1	0.39 ± 0.09	0.01 ± 0.00	10.01 ± 2.32	0.18 ± 0.00
95 to 184	Type II	322 ± 3	3.90 ± 0.13	0.01 ± 0.00	90.05 ± 3.00	0.28 ± 0.00
184 to Equisetum hyemale	Type II	32 ± 1	0.00 ± 0.00	0.00 ± 0.00	4.15 ± 2.48	0.13 ± 0.02
184 to Equisetum arvense	Type II	32 ± 1	0.00 ± 0.00	0.00 ± 0.00	3.16 ± 2.48	0.10 ± 0.04

## Sheet: Table S2
Patterns and Rates of plastid rps12 Gene Evolution Inferred in a Phylogenetic Context using Plastomic Data of Ferns
Shanshan Liu 1, Zhen Wang 1, Hui Wang 2, Yingjuan Su 1,3,* and Ting Wang 4,*
Table S2. Transition (TI) and transervion (TV) rates of rps12 inferred in the phylogenetic context of ferns. Node information please see figure S2.
Para.	Category	TV	TI
node 97	Type I	0.00549129	0.020272
node 98	Type I	0.0167013	0.138403
node 99	Type I	0.0397351	0.223293
node 105	Type I	0	0.0173473
node 107	Type I	0	0.0103423
node 108	Type I	0	0.0103423
node 110	Type I	0.00557094	0
node 112	Type I	0	0.0125608
node 113	Type I	0	0.0411534
node 114	Type I	0	0
node 115	Type I	0	0
Oceaniopteris	Type I	3.37063e-16	0.0106601
Austroblechnum	Type I	0	0.053741
Brainea	Type I	0.011191	0.0321783
Woodwardia	Type I	0	0.0320951
node 116	Type I	0	0.0448047
Matteuccia	Type I	0	0.0525586
Onoclea	Type I	0	0.0454546
node 111	Type I	0.00557094	0
node 117	Type I	0	0
node 118	Type I	0	0
Athyrium	Type I	0	0.0320529
Diplazium	Type I	0	0.0428936
Deparia	Type I	0	0.0646532
Woodsia	Type I	0	0.0537839
node 109	Type I	0	0
node 119	Type I	0	0.0389245
node 120	Type I	0	0.0371691
node 121	Type I	0	0.00993764
node 122	Type I	0	0.0103877
node 123	Type I	0	0
node 124	Type I	0	0
Christella	Type I	0	0.053738
Mesopteris	Type I	0	0.0106159
Pronephrium	Type I	0	0
Glaphyropteridopsis	Type I	0	0
Ampelopteris	Type I	0	0.0432774
Stegnogramma	Type I	0	0.0881632
node 125	Type I	0	0
node 126	Type I	0	0.0256332
Phegopteris	Type I	0	0.0108802
Pseudophegopteris	Type I	0.00558228	0.0319943
Macrothelypteris	Type I	0.00558149	0.0383904
node 108	Type I	0	0.0103423
node 127	Type I	0	0
node 128	Type I	0	0
node 129	Type I	0	0.111157
Asplenium	Type I	0	0.0663511
Hymenasplenium	Type I	0.00558096	0.0207102
node 130	Type I	0	0.0320625
Diplaziopsis	Type I	0	0.0320798
Homalosorus	Type I	0	0
Rhachidosorus	Type I	0	0.0428711
Cystopteris	Type I	0	0.0755797
node 106	Type I	0.0111881	0.0980431
node 131	Type I	0	0
node 132	Type I	0.005585	0
node 133	Type I	0.00559805	0.0165389
node 134	Type I	0.0111852	0.0428468
node 135	Type I	0	0.061587
node 136	Type I	0	0
node 137	Type I	0	0.0113984
node 138	Type I	0	0
node 139	Type I	0	0
node 140	Type I	0	0
node 141	Type I	0	0
Lepidomicrosorum	Type I	0	0.0321878
Polypodiodes	Type I	0	0.0106723
Lemmaphyllum	Type I	0	0.0213923
Lepisorus	Type I	0.00556324	0
node 142	Type I	0	0.0101415
Phymatosorus	Type I	0	0.0106723
Leptochilus	Type I	0	0.0768198
Neolepisorus	Type I	0.0055726	0.0106932
node 143	Type I	0.0111474	0
Pyrrosia	Type I	0.00557725	0.0114126
Platycerium	Type I	0	0.0532396
Selliguea	Type I	0	0.0206716
Tectaria	Type I	0	0.0374928
Nephrolepis	Type I	0	0.0158943
node 144	Type I	0.00559512	0.0243431
node 145	Type I	0	0.0213589
Dryopteris	Type I	0.0111964	0.0465158
Cyrtomium	Type I	0.00558062	0.0294622
Bolbitis	Type I	0	0.084799
Hypodematium	Type I	0	0.0109204
node 146	Type I	0	0.0345707
Histiopteris	Type I	0	0.0758314
Pteridium	Type I	0	0
node 104	Type I	0	0.090389
node147	Type I	0.00557112	0.0700105
node148	Type I	0	0.025626
node149	Type I	0	0.0618966
node150	Type I	0.0055656	0.0118553
node151	Type I	0	0.0254744
node152	Type I	0	0
node153	Type I	0	0
node154	Type I	0	0
Cheilanthes	Type I	0	0.021379
Pellaea	Type I	0.00556774	0.0106691
Hemionitis	Type I	0	0.021379
node 155	Type I	0	0.0106668
Notholaena	Type I	0	0.0323493
Pentagramma	Type I	0	0.010709
Bommeria	Type I	0.00556773	0.0106691
Calciphilopteris	Type I	0.0111491	0.0843592
node 156	Type I	0.00552442	0.0195234
node 157	Type I	0.0225332	0.0584138
node 158	Type I	0	0.016978
node 159	Type I	0	0.022999
node 160	Type I	0	0.0448047
Vittaria	Type I	0.0167764	0.0347478
Scoliosorus	Type I	0	0.0305243
Antrophyum	Type I	0.00556488	0.0975219
Haplopteris	Type I	0.0224389	0.0461678
Vaginularia	Type I	0.0512265	0.116825
Adiantum	Type I	0.00562135	0.161417
Llavea	Type I	0.0111711	0.083341
node 161	Type I	0	0.0189838
node 162	Type I	0.00557031	0.036893
node 163	Type I	0	0
node 164	Type I	0.0112176	0.020698
node 165	Type I	0.00560074	0.0267891
Anogramma	Type I	0	0.0543489
Pityrogramma	Type I	0.0111835	0.0215432
Tryonia	Type I	0.00558125	0.0494906
Onychium	Type I	0.0111725	0.00774223
Pteris	Type I	0	0.0270419
Ceratopteris	Type I	0.0224393	0.106219
Odontosoria	Type I	0.0281462	0.240748
node 103	Type I	0.00557618	0.0759017
node 102	Type I	0.00556027	0
node 166	Type I	0	0.0108214
node 167	Type I	0	0
node 168	Type I	0	0
node 169	Type I	0	0
Alsophila	Type I	0	0.0213684
Sphaeropteris	Type I	0.00557129	0
Dicksonia	Type I	0.0168212	0.0324721
Cibotium	Type I	0	0.0430693
Plagiogyria	Type I	0.00557638	0.0540833
node 101	Type I	0.0168336	0.0706888
node 170	Type I	0.0112431	0
node 171	Type I	0	0.0120922
Pilularia	Type I	0.00554517	0
Marsilea	Type I	0.0112281	0.0860148
node 172	Type I	0.0169123	0.0999539
Azolla	Type I	0.00559092	0.0101501
Salvinia	Type I	0.0168586	0.0440314
node 100	Type I	0.00554486	0.0110477
node 173	Type I	0.022593	0.11389
node 174	Type I	0.0170078	0.12286
Actinostachys	Type I	0.00555164	0.125479
Schizaea	Type I	0	0.126335
Lygodium	Type I	0.0114022	0.108255
node 99	Type I	0.0397351	0.223293
node 175	Type I	0	0
node 176	Type I	0.00594631	0.0716293
node 177	Type I	0	0.0326232
node 178	Type I	0.00561584	0
Callistopteris	Type I	0.00578929	0.0709446
Trichomanes	Type I	0.00579781	0.0819823
Vandenboschia	Type I	0.0336029	0.0773953
Hymenophyllum	Type I	0.0337379	0.0217759
Diplopterygium	Type I	0.0223673	0.238046
Osmundastrum	Type I	0	0.239256
Angiopteris	Type I	0.0227344	0.201358
node 98	Type I	0.0167013	0.138403
node 97	Type I	0.00549129	0.020272
node 95	Type II	0.156787	0.214009
node 96	Type II	0.00680979	0.0298989
node 179	Type II	0.00587962	0.078448
node 180	Type II	0.0110681	0.116535
node 181	Type II	0	0.0877997
node 182	Type II	0	0.0542478
Botrychium	Type II	0	0.185753
Helminthostachys	Type II	0.0166894	0.218506
Ophioglossum	Type II	0.0626052	0.323267
Mankyua	Type II	0.022287	0.277889
node 183	Type II	0.0153004	0.223634
Tmesipteris	Type II	0.0188714	0.0123123
Psilotum	Type II	0.0299138	0.0615864
Equisetum hyemale	Type II	0.0134541	0
Equisetum arvense	Type II	0.00332038	0.043765
node 184	Type II	0.101782	0.361219

## Sheet: Table S3
Patterns and Rates of plastid rps12 Gene Evolution Inferred in a Phylogenetic Context using Plastomic Data of Ferns
Shanshan Liu 1, Zhen Wang 1, Hui Wang 2, Yingjuan Su 1,3,* and Ting Wang 4,*
Table S3. Synonymous substitutions (dS), transition (TI) and transervion (TV) rates in different location exons of 82 fern species.
Species	dS		TI		TV
	IR-exon	SC-exon	IR-exon	SC-exon	IR-exon	SC-exon
Actinostachys pennula	1.2281	0.82385	1.25059	0.873471	0.269951	0.161178
Adiantum capillus-veneris	2.66245	1.3482	1.5412	1.06151	0.328275	0.152937
Alsophila podophylla	1.5323	0.7514	0.741429	0.714322	0.273562	0.160996
Ampelopteris prolifera	2.241	1.25065	1.27548	1.04445	0.291812	0.161012
Angiopteris evecta	0.83585	0.41705	0.448268	0.499769	0.0831022	0.0989126
Anogramma chaerophylla	2.65125	1.3901	1.22642	0.982067	0.385625	0.161
Antrophyum semicostatum	2.87755	1.1748	1.76385	1.02896	0.364672	0.169102
Asplenium nidus	2.2486	1.3785	1.36049	1.07823	0.291812	0.161012
Athyrium opacum	2.49165	1.348	1.06527	0.99797	0.309981	0.161012
Austroblechnum melanocaulon	1.38835	1.1564	1.16928	1.06061	0.309981	0.161012
Azolla mexicana	1.9671	1.14675	0.778977	0.825835	0.328352	0.161024
Bolbitis subcordata	1.71615	0.8791	1.28858	0.998022	0.328538	0.161012
Bommeria hispida	1.8492	1.32595	1.13889	1.03004	0.309874	0.160984
Brainea insigni	1.12185	1.2601	1.09972	1.06065	0.346431	0.161012
Calciphilopteris ludens	1.8883	1.68975	1.3573	1.04471	0.328329	0.160984
Callistopteris apiifolia	1.23165	0.93025	0.672216	0.664808	0.215284	0.136789
Ceratopteris richardii	1.64045	0.94235	1.23859	0.977005	0.346992	0.16101
Cheilanthes lindheimeri	1.85335	1.14355	1.20845	1.01453	0.291759	0.160984
Christella appendiculata	2.241	1.0505	1.3458	1.04445	0.291812	0.161012
Cibotium barometz	1.4158	0.72995	0.84936	0.714322	0.273562	0.144863
Cyrtomium fortunei	1.70905	1.04105	1.17337	0.997973	0.34676	0.161012
Cystopteris chinensis	1.39365	1.16795	1.13465	1.02976	0.291812	0.161012
Deparia lancea	2.11805	1.2354	1.17048	0.998008	0.309981	0.161012
Dicksonia squarrosa	1.3117	0.70185	0.778036	0.72983	0.329224	0.144863
Diplaziopsis cavaleriana	3.5901	1.22655	1.09966	1.02908	0.291812	0.161012
Diplazium maximum	1.8322	1.3799	1.17054	0.966702	0.309981	0.161012
Dryopteris sieboldii	2.1897	1.14605	1.24369	1.01382	0.3654	0.161012
Glaphyropteridopsis erubescens	2.283	1.20165	1.20417	1.029	0.291812	0.161012
Haplopteris elongata	2.8347	1.50045	1.4159	1.06006	0.401499	0.177196
Hemionitis subcordata	1.85335	1.21505	1.20845	1.01453	0.291759	0.160984
Histiopteris incise	1.8473	1.05065	1.07704	0.95332	0.273562	0.160984
Homalosorus pycnocarpos	1.53115	1.22655	1.09966	0.982292	0.291812	0.161012
Hymenasplenium unilaterale	2.34245	1.20175	1.32125	1.02981	0.310055	0.161012
Hypodematium crenatum	2.2308	1.1204	1.03089	0.966696	0.291812	0.161012
Lemmaphyllum microphyllum	1.60605	1.0626	1.45423	0.997768	0.365303	0.161012
Lepidomicrosorum hederaceum	2.14615	0.9883	1.45456	0.997768	0.365303	0.161012
Lepisorus clathratus	1.4455	0.9755	1.41961	0.982302	0.365303	0.169069
Leptochilus hemionitideus	1.5957	0.88605	1.59897	1.02909	0.365303	0.161012
Llavea cordifolia	1.70855	1.3479	1.19831	0.967119	0.309908	0.161012
Lygodium japonicum	1.39225	0.9065	0.985046	0.821442	0.217438	0.169241
Macrothelypteris torresiana	1.38295	1.10315	1.13525	0.9748	0.310084	0.161012
Marsilea crenata	3.03945	0.9255	0.815603	0.792683	0.309883	0.152945
Matteuccia struthiopteris	1.7422	1.05945	1.24045	1.01371	0.309981	0.169083
Mesopteris tonkinensis	2.283	1.082	1.23856	1.029	0.291812	0.161012
Neolepisorus ovatus	2.2536	0.98355	1.45426	0.982302	0.365303	0.169069
Nephrolepis cordifolia	1.88145	0.9107	1.10086	0.966696	0.328551	0.161012
Notholaena standleyi	2.0501	1.18385	1.17334	1.06123	0.291759	0.160984
Oceaniopteris gibba	1.26075	1.12225	1.1342	1.01392	0.309981	0.161012
Odontosoria chinensis	2.2699	1.2894	1.20348	0.945153	0.34824	0.161001
Onoclea sensibilis	3.29165	1.3201	1.13485	1.04551	0.309981	0.169083
Onychium japonicum	3.4624	1.4308	1.11735	0.935191	0.34634	0.152937
Pellaea truncata	1.7017	1.1839	1.13889	1.03004	0.309874	0.160984
Pentagramma triangularis	1.85815	1.1146	1.17334	1.03005	0.291759	0.160984
Phegopteris decursive-pinnata	1.72065	1.16485	1.13404	1.00934	0.291812	0.161012
Phymatosorus cuspidatus	1.86235	1.1299	1.56336	0.997768	0.383445	0.161012
Pilularia americana	1.8014	0.9892	0.672007	0.729816	0.309689	0.144863
Pityrogramma trifoliata	4.21265	1.4504	1.08391	0.997983	0.38549	0.161
Plagiogyria subadnata	2.1152	0.77615	0.777405	0.761179	0.291764	0.144863
Platycerium bifurcatum	1.32445	1.3285	1.56436	0.982302	0.365303	0.161012
Polypodiodes niponica	1.5703	1.04315	1.45426	0.982302	0.365303	0.161012
Pronephrium triphyllum	2.283	1.20165	1.20417	1.029	0.291812	0.161012
Pseudophegopteris aurita	1.81135	1.13725	1.1687	1.0447	0.310084	0.161012
Psilotum nudum	1.08785	1.5439	0.83085	0.557104	0.176647	0.124978
Pteridium aquilinum	1.91155	1.1185	0.971773	0.890518	0.273562	0.152937
Pteris vittata	3.46255	1.2123	1.17402	0.935191	0.329245	0.152937
Pyrrosia bonii	1.26295	1.23275	1.38499	0.997786	0.392533	0.169069
Rhachidosorus consimilis	1.74405	1.1215	1.20487	0.997758	0.291812	0.161012
Salvinia cucullata	1.77475	0.92085	0.894322	0.825835	0.383775	0.152948
Schizaea elegans	1.1695	1.1655	1.12256	0.937541	0.251918	0.161178
Scoliosorus ensiformis	2.76325	1.2602	1.59233	1.06001	0.346645	0.169102
Selliguea yakushimensis	1.52255	1.0559	1.4196	0.997782	0.365303	0.161012
Sphaeropteris lepifera	1.531	0.75315	0.7068	0.714322	0.273562	0.152929
Stegnogramma sagittifolia	2.5887	1.1652	1.39464	1.04444	0.291812	0.161012
Tectaria decurrens	2.1238	0.9953	1.29119	0.982309	0.365303	0.161012
Tmesipteris elongate	1.02665	0.94425	0.747306	0.525778	0.138121	0.124989
Trichomanes trollii	1.51275	0.9177	0.782135	0.598804	0.225146	0.136789
Tryonia myriophylla	3.83845	1.17875	1.18898	0.981985	0.36732	0.152937
Vaginularia trichoidea	3.5463	1.98995	1.55062	1.08829	0.460342	0.18287
Vandenboschia speciosa	2.30165	0.845	0.66855	0.664021	0.271647	0.161136
Vittaria appalachiana	2.94465	1.38155	1.58251	1.06001	0.364679	0.185258
Woodsia macrochlaena	2.10335	1.44005	1.13483	0.998014	0.309981	0.161012
Woodwardia unigemmata	1.26075	1.20495	1.20521	1.01392	0.309981	0.161012

## Sheet: Table S4
Patterns and Rates of plastid rps12 Gene Evolution Inferred in a Phylogenetic Context using Plastomic Data of Ferns
Shanshan Liu 1, Zhen Wang 1, Hui Wang 2, Yingjuan Su 1,3,* and Ting Wang 4,*
Table S4. Fern plastomes sampled in this study. * indicated exons of rps12 were only one copy.
Family	Species	Genbank Accession
Polypodiaceae	Polypodiodes niponica	MH319944
	Lemmaphyllum microphyllum	MN623356
	Lepidomicrosorum hederaceum	MN623364
	Lepisorus clathratus	NC_035739
	Leptochilus hemionitideus	MH319943
	Phymatosorus cuspidatus	Liu et al. unpublished
	Neolepisorus ovatus	Liu et al. unpublished
	Platycerium bifurcatum	MN623367
	Pyrrosia bonii	MH352390
	Selliguea yakushimensis	MN623352
Tectariaceae	Tectaria decurrens	MN623363
Nephrolepidaceae	Nephrolepis cordifolia	MN623365
Dryopteridaceae	Bolbitis subcordata	MN623358
	Cyrtomium fortunei	NC_037510
	Dryopteris sieboldii	MN623354
Hypodematiaceae	Hypodematium crenatum	NC_035857
Thelypteridaceae	Ampelopteris prolifera	NC_035835
	Christella appendiculata	NC_035842
	Glaphyropteridopsis erubescens	MN623355
	Macrothelypteris torresiana	MH500230
	Mesopteris tonkinensis	MH500229
	Phegopteris decursive-pinnata	MN623353
	Pronephrium triphyllum	MN623361
	Pseudophegopteris aurita	NC_035861
	Stegnogramma sagittifolia	NC_035863
Cystopteridaceae	Cystopteris chinensis	NC_035843
Rhachidosoraceae	Rhachidosorus consimilis	NC_035862
Diplaziopsidaceae	Diplaziopsis cavaleriana	NC_035847
	Homalosorus pycnocarpos	NC_035855
Woodsiaceae	Woodsia macrochlaena	NC_035864
Onocleaceae	Matteuccia struthiopteris	NC_035859
	Onoclea sensibilis	NC_035860
Blechnaceae	Austroblechnum melanocaulon	NC_035840
	Brainea insignis	MN623366
	Oceaniopteris gibba	MN623360
	Woodwardia unigemmata	NC_028543
Athyriaceae	Athyrium opacum	NC_035841
	Deparia lancea	NC_035844
	Diplazium maximum	MN623359
Aspleniaceae	Asplenium nidus	MK002975
	Hymenasplenium unilaterale	NC_035856
Pteridaceae	Adiantum capillus-veneris	NC_004766
	Anogramma chaerophylla	MH173080
	Antrophyum semicostatum	MH173087
	Bommeria hispida	MH173074
	Calciphilopteris ludens	MH173084
	Ceratopteris richardii	KM052729
	Cheilanthes lindheimeri	NC_014592
	Haplopteris elongata	MH173086
	Hemionitis subcordata	MH173072
	Llavea cordifolia	MH173088
	Notholaena standleyi	MH173067
	Onychium japonicum	MH173069
	Pellaea truncata	MH173066
	Pentagramma triangularis	MH173070
	Pityrogramma trifoliata	MH173075
	Pteris vittata	MH500228
	Scoliosorus ensiformis	MH173090
	Tryonia myriophylla	MH173076
	Vaginularia trichoidea	MH173085
	Vittaria appalachiana	MH173091
Dennstaedtiaceae	Histiopteris incisa	MH319942
	Pteridium aquilinum subsp. aquilinum	NC_014348
Lindsaeaceae	Odontosoria chinensis	MG913608
Cyatheaceae	Alsophila podophylla	MG262389
	Sphaeropteris lepifera	MN623357
Plagiogyriaceae	Plagiogyria subadnata	MN623362
Dicksoniaceae	Dicksonia squarrosa	KJ569698
Cibotiaceae	Cibotium barometz	MH105066
Salviniaceae	Azolla mexicana	MF177088
	Salvinia cucullata	MF177095
Marsileaceae	Marsilea crenata	NC_022137
	Pilularia americana	KY863504
Schizaeaceae	Actinostachys pennula	KU764518
	Schizaea elegans	NC_035807
Lygodiaceae	Lygodium japonicum	NC_022136
Osmundaceae	Osmundastrum cinnamomeum*	NC_024157
Gleicheniaceae	Diplopterygium glaucum*	NC_024158
Hymenophyllaceae	Callistopteris apiifolia	MH265125
	Hymenophyllum holochilum*	MH265124
	Trichomanes trollii	MH348274
	Vandenboschia speciosa	MH648610
Marattiaceae	Angiopteris evecta	NC_008829
Psilotaceae	Psilotum nudum	NC_003386
	Tmesipteris elongate	KJ569699
Ophioglossoideae	Botrychium ternatum*	KM817789
	Helminthostachys zeylanica*	KM817788
	Ophioglossum californicum*	NC_020147
	Mankyua chejuensis*	NC_017006
Equisetaceae	Equisetum arvense*	NC_014699
	Equisetum hyemale*	NC_020146
Lycopodiaceae	Huperzia lucidula	NC_006861
Isoetaceae	Isoetes flaccida	NC_014675
